# Supplementary material for: Comparison between Suspected and Confirmed COVID-19 Respiratory Patients: What Is beyond the PCR Test
Source: J Clin Med. 2022 May 25;11(11):2993. doi: 10.3390/jcm11112993 (PMC9181151; doi:10.3390/jcm11112993)
Supplement: Supplementary file 1 [file jcm-11-02993-s001.zip]

Archive with 1 entries (1 files):
- jcm-1729707-supplementary.pdf
